# Supplementary material for: Ganoderma lucidum reduces obesity in mice by modulating the composition of the gut microbiota
Source: Nat Commun. 2015 Jun 23;6:7489. doi: 10.1038/ncomms8489 (PMC4557287; doi:10.1038/ncomms8489)
Supplement: Supplementary Data 1 — Phylogeny and relative abundance of OTUs showing differences between chow- and HFD-fed mice. [file ncomms8489-s2.xlsx]

## Sheet: HFD vs C
Supplementary Data 1. Phylogeny and relative abundance of OTUs showing differences between chow- and HFD-fed mice
OTU ID	Taxonomy						Relative abundance (%)		P value*
	Phylum	Class	Order	Family	Genus	Species	Chow	HFD
OTU00001	Firmicutes	Clostridia	Clostridiales	Lachnospiraceae	Unclassified	Unclassified	0.0774716	20.6435	0
OTU00010	Firmicutes	Clostridia	Clostridiales	Lachnospiraceae	Unclassified	Unclassified	0.0516477	4.19378	0
OTU00013	Deferribacteres	Deferribacteres	Deferribacterales	Deferribacteraceae	Mucispirillum	Mucispirillum schaedleri (T) HRI I17	0.624935	4.56048	0
OTU00008	Firmicutes	Clostridia	Clostridiales	Lachnospiraceae	Clostridium XlVa	Unclassified	0	3.7961	0
OTU00004	Firmicutes	Clostridia	Clostridiales	Ruminococcaceae	Unclassified	Unclassified	3.70829	7.31329	0.01
OTU00033	Proteobacteria	Gammaproteobacteria	Enterobacteriales	Enterobacteriaceae	Escherichia	Escherichia fergusonii (T) ATCC35469	0	3.23314	0.01
OTU00017	Firmicutes	Clostridia	Clostridiales	Lachnospiraceae	Unclassified	Unclassified	0	3.09369	0
OTU00040	Firmicutes	Bacilli	Lactobacillales	Enterococcaceae	Enterococcus	Enterococcus faecalis (T) JCM 5803	0.00516471	2.45842	0.013
OTU00020	Firmicutes	Clostridia	Clostridiales	Lachnospiraceae	Unclassified	Unclassified	0.0568121	1.98843	0
OTU00012	Firmicutes	Erysipelotrichia	Erysipelotrichales	Erysipelotrichaceae	Clostridium XVIII	Unclassified	0.041318	1.97294	0.027
OTU00009	Firmicutes	Clostridia	Clostridiales	Unclassified	Unclassified	Unclassified	0.180767	1.86964	0
OTU00011	Firmicutes	Clostridia	Clostridiales	Ruminococcaceae	Unclassified	Unclassified	1.8025	3.2383	0.041
OTU00024	Firmicutes	Clostridia	Clostridiales	Ruminococcaceae	Unclassified	Unclassified	0.211755	1.14658	0
OTU00015	Firmicutes	Clostridia	Clostridiales	Ruminococcaceae	Oscillibacter	Oscillibacter valericigenes (T) Sjm18-20 (= NBRC 101213)	0.330324	1.20855	0
OTU00019	Firmicutes	Clostridia	Clostridiales	Eubacteriaceae	Eubacterium	Eubacterium coprostanoligenes (T) HL	0.232414	1.06394	0
OTU00022	Firmicutes	Clostridia	Clostridiales	Lachnospiraceae	Unclassified	Unclassified	0.149778	0.914162	0
OTU00026	Firmicutes	Clostridia	Clostridiales	Unclassified	Unclassified	Unclassified	0.418345	1.16723	0.029
OTU00049	Firmicutes	Bacilli	Lactobacillales	Streptococcaceae	Lactococcus	Lactococcus lactis (T) NCDO 607T	0	0.604276	0
OTU00029	Firmicutes	Clostridia	Clostridiales	Lachnospiraceae	Unclassified	Unclassified	0.160107	0.671418	0
OTU00090	Firmicutes	Clostridia	Clostridiales	Lachnospiraceae	Unclassified	Unclassified	0	0.439004	0.001
OTU00035	Firmicutes	Clostridia	Clostridiales	Lachnospiraceae	Unclassified	Unclassified	0.0723066	0.459663	0.012
OTU00060	Firmicutes	Clostridia	Clostridiales	Lachnospiraceae	Clostridium XlVa	Unclassified	0	0.361533	0.001
OTU00036	Firmicutes	Clostridia	Clostridiales	Lachnospiraceae	Clostridium XlVa	Clostridium scindens (T) ATCC 35704	0.196261	0.490652	0.018
OTU00085	Firmicutes	Clostridia	Clostridiales	Lachnospiraceae	Clostridium XlVa	Unclassified	0.0206589	0.258238	0.013
OTU00078	Firmicutes	Clostridia	Clostridiales	Ruminococcaceae	Unclassified	Unclassified	0.0361534	0.258238	0.001
OTU00096	Firmicutes	Clostridia	Clostridiales	Lachnospiraceae	Unclassified	Unclassified	0	0.165272	0
OTU00057	Firmicutes	Clostridia	Clostridiales	Ruminococcaceae	Unclassified	Unclassified	0.0103294	0.170437	0.011
OTU00146	Firmicutes	Clostridia	Clostridiales	Lachnospiraceae	Unclassified	Unclassified	0	0.149778	0
OTU00054	Firmicutes	Clostridia	Clostridiales	Lachnospiraceae	Unclassified	Unclassified	0.118789	0.268567	0.015
OTU00111	Firmicutes	Clostridia	Clostridiales	Lachnospiraceae	Clostridium XlVa	Unclassified	0	0.11879	0.008
OTU00174	Firmicutes	Clostridia	Clostridiales	Lachnospiraceae	Unclassified	Unclassified	0.00516471	0.123954	0.01
OTU00127	Firmicutes	Clostridia	Clostridiales	Lachnospiraceae	Unclassified	Unclassified	0.0413181	0.134284	0.016
OTU00199	Firmicutes	Unclassified	Unclassified	Unclassified	Unclassified	Unclassified	0.0206589	0.0981303	0.001
OTU00265	Firmicutes	Clostridia	Clostridiales	Lachnospiraceae	Unclassified	Unclassified	0	0.0516476	0.008
OTU00268	Firmicutes	Clostridia	Clostridiales	Unclassified	Unclassified	Unclassified	0	0.0516474	0.021
OTU00297	Firmicutes	Clostridia	Clostridiales	Unclassified	Unclassified	Unclassified	0	0.0464829	0.001
OTU00235	Firmicutes	Clostridia	Clostridiales	Lachnospiraceae	Unclassified	Unclassified	0	0.041318	0.025
OTU00373	Firmicutes	Clostridia	Clostridiales	Lachnospiraceae	Unclassified	Unclassified	0	0.0361534	0.013
OTU00284	Unclassified	Unclassified	Unclassified	Unclassified	Unclassified	Unclassified	0	0.0309886	0.011
OTU00610	Firmicutes	Clostridia	Clostridiales	Lachnospiraceae	Unclassified	Unclassified	0	0.0154941	0.009
OTU00615	Firmicutes	Clostridia	Clostridiales	Lachnospiraceae	Unclassified	Unclassified	0	0.0154941	0.009
OTU00647	Unclassified	Unclassified	Unclassified	Unclassified	Unclassified	Unclassified	0	0.0154941	0.009
OTU00720	Firmicutes	Clostridia	Clostridiales	Ruminococcaceae	Unclassified	Unclassified	0	0.0154941	0.009
OTU00745	Firmicutes	Bacilli	Bacillales	Paenibacillaceae 1	Paenibacillus	Unclassified	0	0.0154941	0.009
OTU00007	Bacteroidetes	Bacteroidia	Bacteroidales	Porphyromonadaceae	Unclassified	Unclassified	12.4212	0.0981304	0
OTU00003	Bacteroidetes	Bacteroidia	Bacteroidales	Porphyromonadaceae	Unclassified	Unclassified	12.5968	1.01229	0
OTU00016	Firmicutes	Clostridia	Clostridiales	Lachnospiraceae	Clostridium XlVa	Unclassified	4.96333	0.00516471	0
OTU00002	Bacteroidetes	Bacteroidia	Bacteroidales	Porphyromonadaceae	Parabacteroides	Parabacteroides goldsteinii (T)	5.63475	2.82636	0.004
OTU00021	Firmicutes	Clostridia	Clostridiales	Lachnospiraceae	Unclassified	Unclassified	2.57205	0.0154941	0
OTU00014	Firmicutes	Clostridia	Clostridiales	Lachnospiraceae	Unclassified	Unclassified	3.19698	1.20855	0.004
OTU00018	Firmicutes	Clostridia	Clostridiales	Lachnospiraceae	Unclassified	Unclassified	2.38612	0.52164	0
OTU00028	Firmicutes	Clostridia	Clostridiales	Lachnospiraceae	Unclassified	Unclassified	1.82316	0.0258237	0
OTU00023	Firmicutes	Clostridia	Clostridiales	Lachnospiraceae	Clostridium XlVa	Unclassified	1.81799	0.253073	0
OTU00039	Firmicutes	Clostridia	Clostridiales	Lachnospiraceae	Unclassified	Unclassified	1.39448	0.00516471	0
OTU00046	Bacteroidetes	Bacteroidia	Bacteroidales	Unclassified	Unclassified	Unclassified	1.11042	0.020659	0
OTU00032	Firmicutes	Clostridia	Clostridiales	Lachnospiraceae	Unclassified	Unclassified	1.04845	0	0.046
OTU00053	Firmicutes	Clostridia	Clostridiales	Lachnospiraceae	Clostridium XlVa	Unclassified	1.03295	0.0309883	0
OTU00050	Firmicutes	Clostridia	Clostridiales	Lachnospiraceae	Clostridium XlVa	Unclassified	0.996798	0	0
OTU00062	Firmicutes	Clostridia	Clostridiales	Lachnospiraceae	Unclassified	Unclassified	0.976139	0	0
OTU00047	Firmicutes	Clostridia	Clostridiales	Lachnospiraceae	Unclassified	Unclassified	0.976139	0.0154943	0
OTU00043	Firmicutes	Clostridia	Clostridiales	Lachnospiraceae	Clostridium XlVa	Unclassified	0.939986	0.00516471	0
OTU00056	Firmicutes	Clostridia	Clostridiales	Lachnospiraceae	Unclassified	Unclassified	0.883173	0	0
OTU00042	Firmicutes	Clostridia	Clostridiales	Unclassified	Unclassified	Unclassified	0.836691	0.129119	0
OTU00025	Firmicutes	Clostridia	Clostridiales	Ruminococcaceae	Anaerotruncus	Anaerotruncus colihominis (T) 14565	0.505375	0.247908	0.011
OTU00072	Firmicutes	Clostridia	Clostridiales	Lachnospiraceae	Unclassified	Unclassified	0.64043	0	0.003
OTU00067	Firmicutes	Clostridia	Clostridiales	Lachnospiraceae	Unclassified	Unclassified	0.604276	0	0
OTU00076	Firmicutes	Clostridia	Clostridiales	Lachnospiraceae	Unclassified	Unclassified	0.593947	0	0
OTU00048	Firmicutes	Clostridia	Clostridiales	Ruminococcaceae	Unclassified	Unclassified	0.568123	0.00516471	0
OTU00086	Firmicutes	Clostridia	Clostridiales	Lachnospiraceae	Unclassified	Unclassified	0.552629	0	0
OTU00063	Firmicutes	Clostridia	Clostridiales	Lachnospiraceae	Unclassified	Unclassified	0.475158	0	0
OTU00082	Firmicutes	Unclassified	Unclassified	Unclassified	Unclassified	Unclassified	0.439004	0.00516471	0
OTU00073	Firmicutes	Clostridia	Clostridiales	Lachnospiraceae	Unclassified	Unclassified	0.42351	0.00516471	0
OTU00089	Firmicutes	Clostridia	Clostridiales	Lachnospiraceae	Unclassified	Unclassified	0.408016	0	0
OTU00074	Firmicutes	Clostridia	Clostridiales	Lachnospiraceae	Unclassified	Unclassified	0.397686	0	0
OTU00098	Firmicutes	Clostridia	Clostridiales	Lachnospiraceae	Unclassified	Unclassified	0.41318	0.0154941	0
OTU00066	Firmicutes	Clostridia	Clostridiales	Lachnospiraceae	Unclassified	Unclassified	0.377027	0.00516471	0
OTU00110	Firmicutes	Clostridia	Clostridiales	Lachnospiraceae	Unclassified	Unclassified	0.32538	0	0
OTU00109	Firmicutes	Clostridia	Clostridiales	Lachnospiraceae	Unclassified	Unclassified	0.320215	0	0
OTU00093	Firmicutes	Unclassified	Unclassified	Unclassified	Unclassified	Unclassified	0.278897	0	0
OTU00102	Firmicutes	Clostridia	Clostridiales	Lachnospiraceae	Unclassified	Unclassified	0.273732	0	0
OTU00132	Firmicutes	Clostridia	Clostridiales	Lachnospiraceae	Unclassified	Unclassified	0.263403	0	0
OTU00100	Firmicutes	Clostridia	Clostridiales	Lachnospiraceae	Clostridium XlVa	Unclassified	0.258238	0	0
OTU00088	Firmicutes	Clostridia	Clostridiales	Lachnospiraceae	Unclassified	Unclassified	0.242743	0	0.01
OTU00122	Firmicutes	Clostridia	Clostridiales	Lachnospiraceae	Unclassified	Unclassified	0.253073	0.0103294	0
OTU00051	Firmicutes	Clostridia	Clostridiales	Lachnospiraceae	Unclassified	Unclassified	0.382192	0.139448	0.008
OTU00125	Firmicutes	Clostridia	Clostridiales	Lachnospiraceae	Unclassified	Unclassified	0.232414	0	0
OTU00114	Firmicutes	Clostridia	Clostridiales	Unclassified	Unclassified	Unclassified	0.227249	0	0
OTU00095	Firmicutes	Clostridia	Clostridiales	Lachnospiraceae	Unclassified	Unclassified	0.232414	0.00516471	0
OTU00141	Firmicutes	Clostridia	Clostridiales	Lachnospiraceae	Unclassified	Unclassified	0.20659	0.00516471	0
OTU00130	Firmicutes	Clostridia	Clostridiales	Lachnospiraceae	Unclassified	Unclassified	0.196261	0	0
OTU00123	Firmicutes	Clostridia	Clostridiales	Lachnospiraceae	Unclassified	Unclassified	0.191096	0	0
OTU00097	Firmicutes	Clostridia	Clostridiales	Lachnospiraceae	Roseburia	Roseburia hominis (T) type strain: A2-183	0.0810475	0.0195282	0.003
OTU00065	Firmicutes	Clostridia	Clostridiales	Lachnospiraceae	Unclassified	Unclassified	0.211755	0.0361534	0.036
OTU00108	Firmicutes	Clostridia	Clostridiales	Ruminococcaceae	Unclassified	Unclassified	0.170437	0	0
OTU00145	Firmicutes	Clostridia	Clostridiales	Lachnospiraceae	Unclassified	Unclassified	0.165272	0	0
OTU00119	Firmicutes	Clostridia	Clostridiales	Lachnospiraceae	Unclassified	Unclassified	0.185931	0.020659	0.003
OTU00134	Firmicutes	Clostridia	Clostridiales	Lachnospiraceae	Unclassified	Unclassified	0.160107	0	0
OTU00152	Firmicutes	Clostridia	Clostridiales	Lachnospiraceae	Unclassified	Unclassified	0.160107	0	0
OTU00149	Firmicutes	Clostridia	Clostridiales	Lachnospiraceae	Unclassified	Unclassified	0.165272	0.00516471	0.003
OTU00079	Firmicutes	Clostridia	Clostridiales	Lachnospiraceae	Unclassified	Unclassified	0.237579	0.0878009	0.002
OTU00118	Firmicutes	Clostridia	Clostridiales	Lachnospiraceae	Unclassified	Unclassified	0.149778	0	0
OTU00154	Firmicutes	Clostridia	Clostridiales	Lachnospiraceae	Unclassified	Unclassified	0.149778	0	0.001
OTU00157	Firmicutes	Unclassified	Unclassified	Unclassified	Unclassified	Unclassified	0.139448	0	0.003
OTU00142	Firmicutes	Clostridia	Clostridiales	Lachnospiraceae	Unclassified	Unclassified	0.154943	0.0206589	0.001
OTU00148	Firmicutes	Clostridia	Clostridiales	Lachnospiraceae	Unclassified	Unclassified	0.134284	0	0.001
OTU00133	Firmicutes	Clostridia	Clostridiales	Ruminococcaceae	Unclassified	Unclassified	0.129119	0	0.002
OTU00180	Firmicutes	Clostridia	Clostridiales	Lachnospiraceae	Unclassified	Unclassified	0.129119	0	0
OTU00080	Firmicutes	Erysipelotrichia	Erysipelotrichales	Erysipelotrichaceae	Erysipelotrichaceae incertae sedis	Eubacterium dolichum (T)	0.160107	0.0361533	0.025
OTU00104	Firmicutes	Clostridia	Clostridiales	Unclassified	Unclassified	Unclassified	0.154943	0.0309884	0.019
OTU00150	Firmicutes	Clostridia	Clostridiales	Lachnospiraceae	Unclassified	Unclassified	0.123954	0	0
OTU00194	Firmicutes	Clostridia	Clostridiales	Lachnospiraceae	Unclassified	Unclassified	0.123954	0	0
OTU00151	Firmicutes	Clostridia	Clostridiales	Lachnospiraceae	Unclassified	Unclassified	0.11879	0	0
OTU00131	Firmicutes	Clostridia	Clostridiales	Unclassified	Unclassified	Unclassified	0.113625	0	0.005
OTU00137	Firmicutes	Clostridia	Clostridiales	Lachnospiraceae	Unclassified	Unclassified	0.129119	0.0154941	0.003
OTU00179	Firmicutes	Clostridia	Clostridiales	Lachnospiraceae	Unclassified	Unclassified	0.113625	0	0
OTU00215	Firmicutes	Clostridia	Clostridiales	Lachnospiraceae	Unclassified	Unclassified	0.118789	0.00516471	0
OTU00218	Firmicutes	Clostridia	Clostridiales	Unclassified	Unclassified	Unclassified	0.113625	0	0
OTU00101	Firmicutes	Clostridia	Clostridiales	Lachnospiraceae	Unclassified	Unclassified	0.139448	0.0309884	0.005
OTU00171	Firmicutes	Clostridia	Clostridiales	Lachnospiraceae	Unclassified	Unclassified	0.118789	0.0103294	0
OTU00183	Firmicutes	Clostridia	Clostridiales	Lachnospiraceae	Unclassified	Unclassified	0.103295	0	0
OTU00196	Firmicutes	Clostridia	Clostridiales	Lachnospiraceae	Unclassified	Unclassified	0.103295	0	0
OTU00238	Firmicutes	Clostridia	Clostridiales	Lachnospiraceae	Unclassified	Unclassified	0.103295	0	0
OTU00182	Firmicutes	Clostridia	Clostridiales	Lachnospiraceae	Unclassified	Unclassified	0.0981306	0	0
OTU00124	Firmicutes	Clostridia	Clostridiales	Lachnospiraceae	Clostridium XlVa	Unclassified	0.0981304	0.00516471	0.035
OTU00188	Unclassified	Unclassified	Unclassified	Unclassified	Unclassified	Unclassified	0.0929654	0	0.001
OTU00198	Firmicutes	Clostridia	Clostridiales	Lachnospiraceae	Unclassified	Unclassified	0.0929654	0	0.005
OTU00206	Firmicutes	Clostridia	Clostridiales	Lachnospiraceae	Unclassified	Unclassified	0.0929654	0	0
OTU00219	Firmicutes	Clostridia	Clostridiales	Ruminococcaceae	Clostridium IV	Eubacterium siraeum (T)	0.0981303	0.00516471	0.019
OTU00227	Firmicutes	Clostridia	Clostridiales	Lachnospiraceae	Clostridium XlVa	Unclassified	0.0929656	0	0
OTU00211	Firmicutes	Clostridia	Clostridiales	Lachnospiraceae	Unclassified	Unclassified	0.0929656	0.00516471	0
OTU00220	Firmicutes	Clostridia	Clostridiales	Lachnospiraceae	Unclassified	Unclassified	0.0981303	0.0103294	0
OTU00222	Firmicutes	Clostridia	Clostridiales	Lachnospiraceae	Unclassified	Unclassified	0.0929656	0.00516471	0.005
OTU00143	Firmicutes	Clostridia	Clostridiales	Lachnospiraceae	Unclassified	Unclassified	0.0826361	0	0.009
OTU00170	Actinobacteria	Actinobacteria	Coriobacteriales	Coriobacteriaceae	Unclassified	Unclassified	0.0878009	0.00516471	0
OTU00221	Firmicutes	Clostridia	Clostridiales	Lachnospiraceae	Unclassified	Unclassified	0.103295	0.0206589	0
OTU00200	Firmicutes	Clostridia	Clostridiales	Lachnospiraceae	Unclassified	Unclassified	0.0774714	0	0.003
OTU00250	Firmicutes	Clostridia	Clostridiales	Lachnospiraceae	Unclassified	Unclassified	0.0774716	0	0
OTU00201	Firmicutes	Clostridia	Clostridiales	Lachnospiraceae	Unclassified	Unclassified	0.0723067	0	0
OTU00210	Firmicutes	Clostridia	Clostridiales	Ruminococcaceae	Unclassified	Unclassified	0.0723066	0	0
OTU00223	Firmicutes	Clostridia	Clostridiales	Ruminococcaceae	Unclassified	Unclassified	0.0723066	0	0.002
OTU00251	Unclassified	Unclassified	Unclassified	Unclassified	Unclassified	Unclassified	0.0723066	0	0.001
OTU00323	Firmicutes	Clostridia	Clostridiales	Lachnospiraceae	Unclassified	Unclassified	0.0723066	0	0
OTU00164	Firmicutes	Unclassified	Unclassified	Unclassified	Unclassified	Unclassified	0.0671419	0	0.007
OTU00172	Firmicutes	Clostridia	Clostridiales	Lachnospiraceae	Unclassified	Unclassified	0.0878009	0.0206589	0.003
OTU00303	Firmicutes	Clostridia	Clostridiales	Lachnospiraceae	Unclassified	Unclassified	0.0671419	0	0
OTU00203	Firmicutes	Clostridia	Clostridiales	Unclassified	Unclassified	Unclassified	0.0619769	0	0.022
OTU00216	Firmicutes	Clostridia	Clostridiales	Unclassified	Unclassified	Unclassified	0.0619771	0	0
OTU00240	Actinobacteria	Actinobacteria	Coriobacteriales	Coriobacteriaceae	Unclassified	Unclassified	0.0671417	0.00516471	0.001
OTU00301	Firmicutes	Clostridia	Clostridiales	Lachnospiraceae	Unclassified	Unclassified	0.061977	0	0.001
OTU00269	Firmicutes	Clostridia	Clostridiales	Lachnospiraceae	Unclassified	Unclassified	0.0568123	0	0
OTU00178	Firmicutes	Clostridia	Clostridiales	Ruminococcaceae	Unclassified	Unclassified	0.0516476	0	0.001
OTU00212	Firmicutes	Unclassified	Unclassified	Unclassified	Unclassified	Unclassified	0.0516477	0	0.011
OTU00217	Firmicutes	Clostridia	Clostridiales	Ruminococcaceae	Unclassified	Unclassified	0.0516476	0	0.001
OTU00300	Firmicutes	Clostridia	Clostridiales	Lachnospiraceae	Unclassified	Unclassified	0.0516474	0	0.001
OTU00207	Firmicutes	Clostridia	Clostridiales	Lachnospiraceae	Unclassified	Unclassified	0.0568124	0.0103294	0.026
OTU00260	Firmicutes	Clostridia	Clostridiales	Unclassified	Unclassified	Unclassified	0.0464827	0	0.003
OTU00272	Firmicutes	Clostridia	Clostridiales	Lachnospiraceae	Unclassified	Unclassified	0.0464827	0	0.004
OTU00282	Firmicutes	Clostridia	Clostridiales	Unclassified	Unclassified	Unclassified	0.046483	0	0.001
OTU00316	Firmicutes	Bacilli	Bacillales	Staphylococcaceae	Staphylococcus	Unclassified	0.0464829	0	0
OTU00346	Firmicutes	Clostridia	Clostridiales	Lachnospiraceae	Unclassified	Unclassified	0.0464829	0	0
OTU00242	Firmicutes	Clostridia	Clostridiales	Lachnospiraceae	Unclassified	Unclassified	0.041318	0	0.036
OTU00278	Firmicutes	Clostridia	Clostridiales	Lachnospiraceae	Clostridium XlVa	Unclassified	0.0413181	0	0.002
OTU00288	Firmicutes	Clostridia	Clostridiales	Unclassified	Unclassified	Unclassified	0.041318	0	0
OTU00293	Firmicutes	Clostridia	Clostridiales	Lachnospiraceae	Unclassified	Unclassified	0.0413179	0	0.01
OTU00326	Actinobacteria	Actinobacteria	Actinomycetales	Corynebacteriaceae	Corynebacterium	Unclassified	0.041318	0	0.012
OTU00335	Firmicutes	Clostridia	Clostridiales	Lachnospiraceae	Unclassified	Unclassified	0.0413181	0	0.002
OTU00399	Firmicutes	Unclassified	Unclassified	Unclassified	Unclassified	Unclassified	0.041318	0	0
OTU00229	Firmicutes	Clostridia	Clostridiales	Lachnospiraceae	Unclassified	Unclassified	0.0361531	0	0.026
OTU00256	Firmicutes	Clostridia	Clostridiales	Lachnospiraceae	Unclassified	Unclassified	0.0361531	0	0.047
OTU00280	Firmicutes	Clostridia	Clostridiales	Lachnospiraceae	Unclassified	Unclassified	0.0361533	0	0.011
OTU00292	Firmicutes	Clostridia	Clostridiales	Lachnospiraceae	Unclassified	Unclassified	0.0361533	0	0.01
OTU00299	Firmicutes	Clostridia	Clostridiales	Lachnospiraceae	Unclassified	Unclassified	0.0361534	0	0.003
OTU00337	Firmicutes	Unclassified	Unclassified	Unclassified	Unclassified	Unclassified	0.0361533	0	0
OTU00343	Firmicutes	Clostridia	Clostridiales	Lachnospiraceae	Unclassified	Unclassified	0.0309884	0	0
OTU00350	Firmicutes	Clostridia	Clostridiales	Lachnospiraceae	Clostridium XlVa	Unclassified	0.0309884	0	0.001
OTU00353	Bacteroidetes	Bacteroidia	Bacteroidales	Unclassified	Unclassified	Unclassified	0.0309884	0	0.001
OTU00345	Firmicutes	Clostridia	Clostridiales	Lachnospiraceae	Unclassified	Unclassified	0.0258237	0	0.01
OTU00354	Unclassified	Unclassified	Unclassified	Unclassified	Unclassified	Unclassified	0.0258237	0	0.013
OTU00401	Firmicutes	Clostridia	Clostridiales	Lachnospiraceae	Unclassified	Unclassified	0.0258237	0	0.001
OTU00430	Firmicutes	Bacilli	Lactobacillales	Lactobacillaceae	Lactobacillus	Unclassified	0.0258236	0	0
OTU00451	Firmicutes	Clostridia	Clostridiales	Lachnospiraceae	Unclassified	Unclassified	0.0258237	0	0.001
OTU00341	Firmicutes	Clostridia	Clostridiales	Lachnospiraceae	Unclassified	Unclassified	0.0206589	0	0
OTU00352	Firmicutes	Clostridia	Clostridiales	Ruminococcaceae	Unclassified	Unclassified	0.020659	0	0.023
OTU00361	Firmicutes	Clostridia	Clostridiales	Lachnospiraceae	Unclassified	Unclassified	0.020659	0	0.023
OTU00381	Firmicutes	Clostridia	Clostridiales	Lachnospiraceae	Unclassified	Unclassified	0.0206589	0	0
OTU00405	Firmicutes	Clostridia	Clostridiales	Lachnospiraceae	Unclassified	Unclassified	0.0206589	0	0
OTU00452	Firmicutes	Clostridia	Clostridiales	Lachnospiraceae	Unclassified	Unclassified	0.0206589	0	0
OTU00490	Firmicutes	Bacilli	Lactobacillales	Carnobacteriaceae	Atopostipes	Atopostipes suicloacalis (T) PPC79	0.020659	0	0.023
OTU00508	Firmicutes	Clostridia	Clostridiales	Lachnospiraceae	Unclassified	Unclassified	0.020659	0	0.023
OTU00519	Firmicutes	Unclassified	Unclassified	Unclassified	Unclassified	Unclassified	0.020659	0	0.023
OTU00532	Firmicutes	Clostridia	Clostridiales	Lachnospiraceae	Clostridium XlVa	Unclassified	0.020659	0	0.023
OTU00607	Firmicutes	Clostridia	Clostridiales	Lachnospiraceae	Unclassified	Unclassified	0.0206589	0	0
OTU00439	Firmicutes	Clostridia	Clostridiales	Eubacteriaceae	Anaerofustis	Anaerofustis stercorihominis (T) type strain: wal 14563	0.0154941	0	0.009
OTU00488	Firmicutes	Clostridia	Clostridiales	Lachnospiraceae	Unclassified	Unclassified	0.0154941	0	0.009
OTU00498	Firmicutes	Clostridia	Clostridiales	Lachnospiraceae	Unclassified	Unclassified	0.0154941	0	0.009
OTU00502	Firmicutes	Clostridia	Clostridiales	Lachnospiraceae	Unclassified	Unclassified	0.0154941	0	0.009
OTU00520	Firmicutes	Unclassified	Unclassified	Unclassified	Unclassified	Unclassified	0.0154941	0	0.009
OTU00547	Firmicutes	Clostridia	Clostridiales	Unclassified	Unclassified	Unclassified	0.0154941	0	0.009
OTU00572	Actinobacteria	Actinobacteria	Coriobacteriales	Coriobacteriaceae	Unclassified	Unclassified	0.0154941	0	0.009
OTU00577	Firmicutes	Clostridia	Clostridiales	Lachnospiraceae	Clostridium XlVa	Unclassified	0.0154941	0	0.009
OTU00595	Unclassified	Unclassified	Unclassified	Unclassified	Unclassified	Unclassified	0.0154941	0	0.009
OTU00609	Firmicutes	Clostridia	Clostridiales	Lachnospiraceae	Unclassified	Unclassified	0.0154941	0	0.009
OTU00614	Firmicutes	Clostridia	Clostridiales	Lachnospiraceae	Unclassified	Unclassified	0.0154941	0	0.009
OTU00626	Firmicutes	Clostridia	Clostridiales	Lachnospiraceae	Unclassified	Unclassified	0.0154941	0	0.009
OTU00632	Firmicutes	Clostridia	Clostridiales	Lachnospiraceae	Unclassified	Unclassified	0.0154941	0	0.009
OTU00659	Firmicutes	Clostridia	Clostridiales	Lachnospiraceae	Unclassified	Unclassified	0.0154941	0	0.009
OTU00680	Firmicutes	Clostridia	Clostridiales	Lachnospiraceae	Clostridium XlVa	Unclassified	0.0154941	0	0.009
OTU00732	Firmicutes	Clostridia	Clostridiales	Unclassified	Unclassified	Unclassified	0.0154941	0	0.009
OTU00784	Firmicutes	Clostridia	Clostridiales	Unclassified	Unclassified	Unclassified	0.0154941	0	0.009
Increased OTUs are shown in red while decreased OTUs are shown in green
*P values were calculated using Tukey's honest significant difference test (HSD). P values < 0.05 were considered statistically significant
