# Supplementary material for: Ganoderma lucidum reduces obesity in mice by modulating the composition of the gut microbiota
Source: Nat Commun. 2015 Jun 23;6:7489. doi: 10.1038/ncomms8489 (PMC4557287; doi:10.1038/ncomms8489)
Supplement: Supplementary Data 2 — Phylogeny and relative abundance of OTUs showing differences between HFD and HFD+WEGL mice. [file ncomms8489-s3.xlsx]

## Sheet: sig Taxa of 2.4 8
Supplementary Data 2. Phylogeny and relative abundance of OTUs showing differences between HFD and HFD+WEGL mice
OTU ID	Taxonomy				Relative abundance (%)					P value*
	Phylum	Family	Genus	Species	Chow	HFD	HFD+2% WEGL	HFD+4% WEGL	HFD+8% WEGL	Chow vs. HFD	HFD+2%WEGL vs. HFD	HFD+4% WEGL vs. HFD	HFD+8% WEGL vs. HFD
OTU00001	Firmicutes	Lachnospiraceae	Unclassified	Unclassified	0.0774716	20.6435	27.6883	25.612	24.3105	0	0.003	0.071	0.306
OTU00002	Bacteroidetes	Porphyromonadaceae	Parabacteroides	Parabacteroides goldsteinii (T)	5.63475	2.82636	7.65406	21.1548	24.7381	0.004	0	0	0
OTU00006	Bacteroidetes	Bacteroidaceae	Bacteroides	Unclassified	1.05361	4.15763	4.44685	7.71614	10.722	0.258	1	0.141	0.001
OTU00012	Firmicutes	Erysipelotrichaceae	Clostridium XVIII	Unclassified	0.041318	1.97294	2.93875	2.7838	4.50883	0.027	0.584	0.745	0.002
OTU00009	Firmicutes	Unclassified	Unclassified	Unclassified	0.180767	1.86964	3.29511	3.56885	4.2351	0	0	0	0
OTU00008	Firmicutes	Lachnospiraceae	Clostridium XlVa	Unclassified	0	3.7961	3.17632	3.45006	5.87233	0	0.627	0.951	0
OTU00014	Firmicutes	Lachnospiraceae	Unclassified	Unclassified	3.19698	1.20855	0.84702	2.85095	0.73856	0.004	0.978	0.026	0.934
OTU00019	Firmicutes	Eubacteriaceae	Eubacterium	Eubacterium coprostanoligenes (T) HL	0.232414	1.06394	1.58558	2.23634	1.53393	0	0.034	0	0.042
OTU00084	Firmicutes	Unclassified	Unclassified	Unclassified	0	0	0	0	0.929656	1	1	1	0.002
OTU00025	Firmicutes	Ruminococcaceae	Anaerotruncus	Anaerotruncus colihominis (T) 14565	0.505375	0.247908	0.206749	0.181805	1.01041	0.011	0.501	0.233	0
OTU00059	Firmicutes	Lachnospiraceae	Unclassified	Unclassified	0.0361533	0	0.449334	0.439004	0.129119	0.998	0	0	0.615
OTU00071	Unclassified	Unclassified	Unclassified	Unclassified	0	0.0568124	0.418345	0.0774713	0.170437	0.887	0	0.999	0.283
OTU00055	Firmicutes	Lachnospiraceae	Unclassified	Unclassified	0.0258237	0.20659	0.170437	0.242743	0.542299	0.355	0.999	0.999	0.008
OTU00068	Firmicutes	Unclassified	Unclassified	Unclassified	0.103295	0.0568123	0.382192	0.289226	0.067142	0.979	0	0.012	1
OTU00057	Firmicutes	Ruminococcaceae	Unclassified	Unclassified	0.0103294	0.170437	0.232414	0.320215	0.475157	0.011	0.725	0.019	0
OTU00075	Firmicutes	Lachnospiraceae	Unclassified	Unclassified	0.0103294	0.0154941	0.227249	0.299556	0.232414	1	0	0	0
OTU00052	Firmicutes	Lachnospiraceae	Clostridium XlVa	Unclassified	0.237579	0.10846	0.387357	0.129119	0.113625	0.354	0.001	0.999	1
OTU00097	Firmicutes	Lachnospiraceae	Roseburia	Roseburia hominis (T) type strain: A2-183	0.0810475	0.0195282	0.0129979	0.00967329	0.190696	0.003	0.568	0.352	0
OTU00083	Firmicutes	Ruminococcaceae	Clostridium IV	Clostridium sporosphaeroides (T) DSM 1294	0.0671417	0.0981303	0.263403	0.020659	0.0309884	0.838	0	0.053	0.128
OTU00236	Firmicutes	Lachnospiraceae	Unclassified	Unclassified	0	0	0	0.149778	0	1	1	0.016	1
OTU00099	Firmicutes	Lachnospiraceae	Unclassified	Unclassified	0	0.0154941	0.160107	0.067142	0.10846	0.999	0.028	0.851	0.314
OTU00158	Firmicutes	Lachnospiraceae	Unclassified	Unclassified	0.0154941	0.00516471	0.134284	0	0.0258239	0.99	0	1	0.831
OTU00129	Firmicutes	Lachnospiraceae	Unclassified	Unclassified	0	0.0154941	0.134284	0.129119	0.0309884	0.988	0	0.001	0.988
OTU00111	Firmicutes	Lachnospiraceae	Clostridium XlVa	Unclassified	0	0.11879	0.0258236	0.222084	0.0929654	0	0.061	0.028	0.963
OTU00155	Firmicutes	Unclassified	Unclassified	Unclassified	0.00516471	0.0361533	0.0464829	0	0.129119	0.86	0.999	0.765	0.018
OTU00208	Firmicutes	Lachnospiraceae	Unclassified	Unclassified	0	0.00516471	0.0929657	0.0413181	0	1	0	0.395	1
OTU00261	Firmicutes	Unclassified	Unclassified	Unclassified	0	0	0	0.0568124	0.0516476	1	1	0	0
OTU00195	Firmicutes	Lachnospiraceae	Unclassified	Unclassified	0.00516471	0.00516471	0.0258236	0.046483	0.0103294	1	0.659	0.048	0.049
OTU00308	Firmicutes	Unclassified	Unclassified	Unclassified	0.0206589	0.0103294	0	0.0516476	0	0.964	0.964	0.029	0.964
OTU00360	Tenericutes	Unclassified	Unclassified	Unclassified	0	0	0	0.0361533	0	1	1	0	1
OTU00254	Firmicutes	Ruminococcaceae	Clostridium III	Unclassified	0	0.0103294	0.041318	0.0154941	0.0154941	0.894	0.033	0.995	0.995
OTU00291	Firmicutes	Lachnospiraceae	Unclassified	Unclassified	0.00516471	0.0154941	0.041318	0	0	0.74	0.017	0.328	0.328
OTU00305	Actinobacteria	Coriobacteriaceae	Unclassified	Unclassified	0	0	0	0.0258237	0.00516471	1	1	0.026	0.986
OTU00324	Unclassified	Unclassified	Unclassified	Unclassified	0	0	0.0258237	0.0103294	0	1	0.021	0.76	1
OTU00396	Firmicutes	Ruminococcaceae	Unclassified	Unclassified	0	0	0	0.0103294	0.0258237	1	1	0.694	0.01
OTU00433	Firmicutes	Lachnospiraceae	Unclassified	Unclassified	0	0	0.0258236	0	0	1	0	1	1
OTU00522	Unclassified	Unclassified	Unclassified	Unclassified	0	0	0	0	0.0258237	1	1	1	0.001
OTU00545	Firmicutes	Ruminococcaceae	Clostridium IV	Clostridium methylpentosum (T) DSM 5476	0	0	0	0	0.0258236	1	1	1	0
OTU00567	Firmicutes	Unclassified	Unclassified	Unclassified	0	0	0	0	0.0258237	1	1	1	0.001
OTU00382	Firmicutes	Lachnospiraceae	Unclassified	Unclassified	0.00516471	0	0.0206589	0	0	0.915	0.004	1	1
OTU00428	Firmicutes	Unclassified	Unclassified	Unclassified	0	0	0.0206589	0	0	1	0	1	1
OTU00470	Firmicutes	Lachnospiraceae	Unclassified	Unclassified	0	0	0	0.0206589	0	1	1	0	1
OTU00493	Bacteroidetes	Bacteroidaceae	Bacteroides	Unclassified	0	0	0	0.020659	0	1	1	0.023	1
OTU00404	Firmicutes	Unclassified	Unclassified	Unclassified	0	0	0.0154941	0	0	1	0.009	1	1
OTU00499	Firmicutes	Ruminococcaceae	Unclassified	Unclassified	0	0	0	0	0.0154941	1	1	1	0.009
OTU00569	Firmicutes	Unclassified	Unclassified	Unclassified	0	0	0.0154941	0	0	1	0.009	1	1
OTU00575	Firmicutes	Unclassified	Unclassified	Unclassified	0	0	0	0	0.0154941	1	1	1	0.009
OTU00686	Firmicutes	Lachnospiraceae	Clostridium XlVa	Unclassified	0	0	0	0.0154941	0	1	1	0.009	1
OTU00705	Firmicutes	Unclassified	Unclassified	Unclassified	0	0	0	0.0154941	0	1	1	0.009	1
OTU00710	Unclassified	Unclassified	Unclassified	Unclassified	0	0	0	0.0154941	0	1	1	0.009	1
OTU00716	Firmicutes	Lachnospiraceae	Unclassified	Unclassified	0	0	0	0.0154941	0	1	1	0.009	1
OTU00718	Firmicutes	Ruminococcaceae	Unclassified	Unclassified	0	0	0	0.0154941	0	1	1	0.009	1
OTU00719	Firmicutes	Ruminococcaceae	Unclassified	Unclassified	0	0	0	0.0154941	0	1	1	0.009	1
OTU00735	Firmicutes	Ruminococcaceae	Unclassified	Unclassified	0	0	0	0	0.0154941	1	1	1	0.009
OTU00758	Firmicutes	Lachnospiraceae	Unclassified	Unclassified	0	0	0	0	0.0154941	1	1	1	0.009
OTU00786	Firmicutes	Lachnospiraceae	Unclassified	Unclassified	0	0	0	0	0.0154941	1	1	1	0.009
OTU00013	Deferribacteres	Deferribacteraceae	Mucispirillum	Mucispirillum schaedleri (T) HRI I17	0.624935	4.56048	2.37062	1.60624	0.939986	0	0	0	0
OTU00004	Firmicutes	Ruminococcaceae	Unclassified	Unclassified	3.70829	7.31329	8.6613	5.69156	4.01302	0.01	0.746	0.575	0.022
OTU00033	Proteobacteria	Enterobacteriaceae	Escherichia	Escherichia fergusonii (T) ATCC35469	0	3.23314	0.0206589	0	0.0154941	0	0.011	0	0.011
OTU00017	Firmicutes	Lachnospiraceae	Unclassified	Unclassified	0	3.09369	0.449334	3.0627	1.76118	0	0	1	0.013
OTU00040	Firmicutes	Enterococcaceae	Enterococcus	Enterococcus faecalis (T) JCM 5803	0.00516471	2.45842	0	0.00564714	0.00547146	0.013	0	0.013	0.013
OTU00011	Firmicutes	Ruminococcaceae	Unclassified	Unclassified	1.8025	3.2383	1.51844	3.53269	1.82832	0.041	0.009	0.988	0.047
OTU00015	Firmicutes	Ruminococcaceae	Oscillibacter	Oscillibacter valericigenes (T) Sjm18-20 (= NBRC 101213)	0.330324	1.20855	1.18523	1.20826	0.242935	0	0.893	0.999	0
OTU00026	Firmicutes	Unclassified	Unclassified	Unclassified	0.418345	1.16723	0.992521	0.862514	0.323066	0.029	0.422	0.775	0.008
OTU00024	Firmicutes	Ruminococcaceae	Unclassified	Unclassified	0.211755	1.14658	1.04328	0.754054	0.6301	0	0.97	0.059	0.006
OTU00090	Firmicutes	Lachnospiraceae	Unclassified	Unclassified	0	0.439004	0.0258237	0.268567	0	0.001	0.002	0.51	0.001
OTU00049	Firmicutes	Streptococcaceae	Lactococcus	Lactococcus lactis (T) NCDO 607T	0	0.604276	0.170437	0.547464	0.242743	0	0	0.985	0.002
OTU00027	Firmicutes	Ruminococcaceae	Unclassified	Unclassified	0.84702	0.511311	0.340874	0.542299	0.118789	0.083	0.718	1	0.027
OTU00037	Firmicutes	Lachnospiraceae	Clostridium XlVb	Clostridium lactatifermentans (T) G17	0.309885	0.53197	0.831526	0.21692	0.185931	0.048	0.004	0.002	0.001
OTU00036	Firmicutes	Lachnospiraceae	Clostridium XlVa	Clostridium scindens (T) ATCC 35704	0.196261	0.490652	0.774714	0.222084	0.377027	0.018	0.024	0.038	0.772
OTU00044	Firmicutes	Ruminococcaceae	Clostridium IV	Unclassified	0.21692	0.387356	0.253073	0.480322	0.180766	0.047	0.292	0.679	0.025
OTU00106	Firmicutes	Lachnospiraceae	Unclassified	Unclassified	0.103295	0.180767	0.061977	0.0671419	0.0361533	0.202	0.011	0.017	0.001
OTU00146	Firmicutes	Lachnospiraceae	Unclassified	Unclassified	0	0.149778	0.0413183	0.0413181	0.0154943	0	0	0	0
OTU00054	Firmicutes	Lachnospiraceae	Unclassified	Unclassified	0.118789	0.268567	0.294391	0.253073	0.134284	0.015	0.99	0.999	0.038
OTU00127	Firmicutes	Lachnospiraceae	Unclassified	Unclassified	0.0413181	0.134284	0.0258237	0.0774713	0.0154943	0.016	0.003	0.3	0.001
OTU00174	Firmicutes	Lachnospiraceae	Unclassified	Unclassified	0.00516471	0.123954	0.0309884	0.0309886	0.00516471	0.01	0.072	0.072	0.01
OTU00144	Unclassified	Unclassified	Unclassified	Unclassified	0.0464829	0.10846	0.0103296	0.0568123	0	0.145	0.004	0.31	0.001
OTU00199	Firmicutes	Unclassified	Unclassified	Unclassified	0.0206589	0.0981303	0.00516471	0	0.0154943	0.001	0	0	0
OTU00107	Firmicutes	Staphylococcaceae	Staphylococcus	Staphylococcus saprophyticus (T) ATCC 15305	0.154943	0.103295	0.061977	0.0103294	0.0464827	0.429	0.663	0.02	0.025
OTU00175	Firmicutes	Lachnospiraceae	Unclassified	Unclassified	0.0568121	0.0723066	0	0.020659	0.00516471	0.982	0	0.225	0.044
OTU00263	Firmicutes	Ruminococcaceae	Unclassified	Unclassified	0.0103294	0.0516476	0.0103294	0	0.0154943	0.072	0.072	0.013	0.153
OTU00265	Firmicutes	Lachnospiraceae	Unclassified	Unclassified	0	0.0516476	0.0361533	0	0.00516471	0	0.871	0	0.022
OTU00268	Firmicutes	Unclassified	Unclassified	Unclassified	0	0.0516474	0	0.0103294	0.0206589	0	0	0.104	0.355
OTU00297	Firmicutes	Unclassified	Unclassified	Unclassified	0	0.0464829	0.0309884	0	0	0	0.666	0	0
OTU00373	Firmicutes	Lachnospiraceae	Unclassified	Unclassified	0	0.0361534	0	0	0	0	0	0	0
OTU00284	Unclassified	Unclassified	Unclassified	Unclassified	0	0.0309886	0.0103294	0.00516471	0	0	0.183	0.051	0
OTU00610	Firmicutes	Lachnospiraceae	Unclassified	Unclassified	0	0.0154941	0	0	0	0.009	0.009	0.009	0.009
OTU00615	Firmicutes	Lachnospiraceae	Unclassified	Unclassified	0	0.0154941	0	0	0	0.009	0.009	0.009	0.009
OTU00647	Unclassified	Unclassified	Unclassified	Unclassified	0	0.0154941	0	0	0	0.009	0.009	0.009	0.009
OTU00720	Firmicutes	Ruminococcaceae	Unclassified	Unclassified	0	0.0154941	0	0	0	0.009	0.009	0.009	0.009
OTU00745	Firmicutes	Paenibacillaceae 1	Paenibacillus	Unclassified	0	0.0154941	0	0	0	0.009	0.009	0.009	0.009
Increased OTUs in any of the HFD+WEGL groups are shown in red while decreased OTUs are shown in green
*P values were calculated using Tukey's HSD test. Significant P values (<0.05) are shown in grey
