# Supplementary material for: Ganoderma lucidum reduces obesity in mice by modulating the composition of the gut microbiota
Source: Nat Commun. 2015 Jun 23;6:7489. doi: 10.1038/ncomms8489 (PMC4557287; doi:10.1038/ncomms8489)
Supplement: Supplementary Data 3 — Phylogeny and relative abundance of OTUs altered by WEGL in chow-fed mice. [file ncomms8489-s4.xlsx]

## Sheet: C  vs GL
Supplementary Data 3. Phylogeny and relative abundance of OTUs altered by WEGL in chow-fed mice
OTU ID	Taxonomy				Relative abundance (%)		P value*
	Phylum	Family	Genus	Species	Chow	Chow+8% WEGL
OTU00005	Bacteroidetes	Porphyromonadaceae	Unclassified	Unclassified	0	23.4118	0
OTU00002	Bacteroidetes	Porphyromonadaceae	Parabacteroides	Parabacteroides goldsteinii (T)	5.63475	9.75106	0.045
OTU00038	Firmicutes	Lachnospiraceae	Unclassified	Unclassified	0.0516476	1.90063	0
OTU00058	Firmicutes	Ruminococcaceae	Unclassified	Unclassified	0.0723066	0.857349	0
OTU00070	Firmicutes	Unclassified	Unclassified	Unclassified	0.0413181	0.779878	0
OTU00061	Firmicutes	Unclassified	Unclassified	Unclassified	0.134284	0.759219	0.004
OTU00025	Firmicutes	Ruminococcaceae	Anaerotruncus	Anaerotruncus colihominis (T) 14565	0.505375	1.23121	0.001
OTU00069	Firmicutes	Lachnospiraceae	Unclassified	Unclassified	0.165272	0.552629	0.001
OTU00112	Firmicutes	Clostridiaceae 1	Unclassified	Unclassified	0	0.278897	0
OTU00087	Firmicutes	Erysipelotrichaceae	Clostridium XVIII	Clostridium saccharogumia (T) SDG-Mt85-3Db	0.129119	0.402851	0
OTU00116	Firmicutes	Lachnospiraceae	Unclassified	Unclassified	0.0154941	0.284061	0
OTU00065	Firmicutes	Lachnospiraceae	Unclassified	Unclassified	0.211755	0.408016	0.014
OTU00140	Firmicutes	Streptococcaceae	Streptococcus	Unclassified	0.0309884	0.20659	0
OTU00185	Firmicutes	Unclassified	Unclassified	Unclassified	0	0.160107	0
OTU00080	Firmicutes	Erysipelotrichaceae	Erysipelotrichaceae incertae sedis	Eubacterium dolichum (T)	0.160107	0.309885	0.004
OTU00186	Tenericutes	Anaeroplasmataceae	Anaeroplasma	Unclassified	0.00516471	0.129119	0.002
OTU00097	Firmicutes	Lachnospiraceae	Roseburia	Roseburia hominis (T) type strain: A2-183	0.0810475	0.200321	0.001
OTU00192	Firmicutes	Lachnospiraceae	Unclassified	Unclassified	0.00516471	0.118789	0.005
OTU00214	Firmicutes	Lachnospiraceae	Anaerostipes	Unclassified	0.00516471	0.118789	0.039
OTU00167	Firmicutes	Ruminococcaceae	Unclassified	Unclassified	0.00516471	0.113624	0.001
OTU00248	Firmicutes	Unclassified	Unclassified	Unclassified	0	0.10846	0
OTU00153	Firmicutes	Ruminococcaceae	Unclassified	Unclassified	0.0413181	0.144613	0.005
OTU00237	Firmicutes	Unclassified	Unclassified	Unclassified	0.00516471	0.0929657	0
OTU00249	Firmicutes	Lachnospiraceae	Unclassified	Unclassified	0	0.0826361	0.006
OTU00202	Unclassified	Unclassified	Unclassified	Unclassified	0.00516471	0.0774714	0.002
OTU00257	Firmicutes	Lachnospiraceae	Unclassified	Unclassified	0	0.0723066	0.001
OTU00204	Firmicutes	Ruminococcaceae	Unclassified	Unclassified	0.0103294	0.0774714	0.004
OTU00225	Unclassified	Unclassified	Unclassified	Unclassified	0.0206589	0.0878007	0.023
OTU00271	Firmicutes	Lachnospiraceae	Unclassified	Unclassified	0	0.0671419	0.004
OTU00253	Firmicutes	Unclassified	Unclassified	Unclassified	0.0154943	0.0774713	0.008
OTU00259	Unclassified	Unclassified	Unclassified	Unclassified	0	0.061977	0.001
OTU00161	Firmicutes	Unclassified	Unclassified	Unclassified	0.041318	0.0981303	0.017
OTU00313	Firmicutes	Unclassified	Unclassified	Unclassified	0	0.0516476	0
OTU00209	Firmicutes	Lachnospiraceae	Unclassified	Unclassified	0.0103294	0.0568123	0.025
OTU00279	Firmicutes	Lachnospiraceae	Unclassified	Unclassified	0	0.041318	0
OTU00304	Firmicutes	Lachnospiraceae	Unclassified	Unclassified	0	0.0413181	0
OTU00380	Firmicutes	Veillonellaceae	Veillonella	Veillonella dispar (T) ATCC 17748	0	0.0413181	0.012
OTU00166	Firmicutes	Unclassified	Unclassified	Unclassified	0.020659	0.0568123	0.037
OTU00245	Firmicutes	Unclassified	Unclassified	Unclassified	0.0206589	0.0568123	0.002
OTU00327	Firmicutes	Lachnospiraceae	Unclassified	Unclassified	0	0.0361531	0
OTU00333	Firmicutes	Erysipelotrichaceae	Unclassified	Unclassified	0	0.0361534	0.002
OTU00367	Firmicutes	Unclassified	Unclassified	Unclassified	0	0.0361534	0.013
OTU00231	Firmicutes	Unclassified	Unclassified	Unclassified	0.0206589	0.0516477	0.011
OTU00298	Firmicutes	Unclassified	Unclassified	Unclassified	0.00516471	0.0361531	0.009
OTU00356	Firmicutes	Unclassified	Unclassified	Unclassified	0	0.0309886	0.001
OTU00364	Firmicutes	Ruminococcaceae	Sporobacter	Sporobacter termitidis (T) SYR	0.00516471	0.0361531	0
OTU00388	Unclassified	Unclassified	Unclassified	Unclassified	0	0.0309886	0.029
OTU00431	Bacteroidetes	Unclassified	Unclassified	Unclassified	0	0.0309884	0
OTU00302	Firmicutes	Unclassified	Unclassified	Unclassified	0.00516471	0.0309886	0.021
OTU00336	Firmicutes	Lachnospiraceae	Unclassified	Unclassified	0	0.0258237	0.001
OTU00363	Unclassified	Unclassified	Unclassified	Unclassified	0	0.0258239	0.017
OTU00444	Firmicutes	Unclassified	Unclassified	Unclassified	0	0.0258237	0.001
OTU00453	Firmicutes	Unclassified	Unclassified	Unclassified	0	0.0258237	0.001
OTU00328	Bacteroidetes	Porphyromonadaceae	Unclassified	Unclassified	0	0.020659	0.023
OTU00368	Firmicutes	Unclassified	Unclassified	Unclassified	0	0.020659	0.023
OTU00387	Firmicutes	Unclassified	Unclassified	Unclassified	0.00516471	0.0258237	0.04
OTU00403	Firmicutes	Lachnospiraceae	Unclassified	Unclassified	0	0.020659	0.023
OTU00420	Firmicutes	Streptococcaceae	Streptococcus	Streptococcus salivarius (T) ATCC 7073	0	0.020659	0.023
OTU00421	Firmicutes	Unclassified	Unclassified	Unclassified	0	0.0206589	0
OTU00457	Firmicutes	Unclassified	Unclassified	Unclassified	0	0.020659	0.023
OTU00465	Firmicutes	Lachnospiraceae	Anaerostipes	Anaerostipes butyraticus (T) 35-7	0	0.020659	0.023
OTU00484	Firmicutes	Lachnospiraceae	Unclassified	Unclassified	0	0.020659	0.023
OTU00486	Firmicutes	Lachnospiraceae	Unclassified	Unclassified	0	0.0206589	0
OTU00625	Firmicutes	Lachnospiraceae	Unclassified	Unclassified	0	0.020659	0.023
OTU00397	Firmicutes	Unclassified	Unclassified	Unclassified	0	0.0154941	0.009
OTU00408	Firmicutes	Unclassified	Unclassified	Unclassified	0	0.0154941	0.009
OTU00497	Firmicutes	Lachnospiraceae	Unclassified	Unclassified	0	0.0154941	0.009
OTU00007	Bacteroidetes	Porphyromonadaceae	Unclassified	Unclassified	12.4212	7.30813	0
OTU00016	Firmicutes	Lachnospiraceae	Clostridium XlVa	Unclassified	4.96333	1.97294	0
OTU00014	Firmicutes	Lachnospiraceae	Unclassified	Unclassified	3.19698	1.34284	0.009
OTU00028	Firmicutes	Lachnospiraceae	Unclassified	Unclassified	1.82316	0.537135	0
OTU00021	Firmicutes	Lachnospiraceae	Unclassified	Unclassified	2.57205	1.46163	0
OTU00053	Firmicutes	Lachnospiraceae	Clostridium XlVa	Unclassified	1.03295	0.00516471	0
OTU00062	Firmicutes	Lachnospiraceae	Unclassified	Unclassified	0.976139	0	0
OTU00046	Bacteroidetes	Unclassified	Unclassified	Unclassified	1.11042	0.144613	0
OTU00039	Firmicutes	Lachnospiraceae	Unclassified	Unclassified	1.39448	0.475158	0
OTU00050	Firmicutes	Lachnospiraceae	Clostridium XlVa	Unclassified	0.996798	0.118789	0
OTU00023	Firmicutes	Lachnospiraceae	Clostridium XlVa	Unclassified	1.81799	0.986468	0
OTU00047	Firmicutes	Lachnospiraceae	Unclassified	Unclassified	0.976139	0.20659	0
OTU00034	Firmicutes	Lachnospiraceae	Clostridium XlVa	Clostridium scindens (T) ATCC 35704	1.29119	0.542299	0
OTU00056	Firmicutes	Lachnospiraceae	Unclassified	Unclassified	0.883173	0.160107	0
OTU00031	Firmicutes	Lactobacillaceae	Lactobacillus	Lactobacillus animalis (T) NBRC 15882	0.878009	0.320215	0.003
OTU00086	Firmicutes	Lachnospiraceae	Unclassified	Unclassified	0.552629	0.0103296	0
OTU00042	Firmicutes	Unclassified	Unclassified	Unclassified	0.836691	0.330544	0
OTU00072	Firmicutes	Lachnospiraceae	Unclassified	Unclassified	0.64043	0.144613	0.033
OTU00043	Firmicutes	Lachnospiraceae	Clostridium XlVa	Unclassified	0.939986	0.449334	0
OTU00076	Firmicutes	Lachnospiraceae	Unclassified	Unclassified	0.593947	0.103295	0
OTU00064	Firmicutes	Lachnospiraceae	Clostridium XlVa	Clostridium scindens (T) ATCC 35704	0.511311	0.0723066	0
OTU00098	Firmicutes	Lachnospiraceae	Unclassified	Unclassified	0.41318	0	0
OTU00067	Firmicutes	Lachnospiraceae	Unclassified	Unclassified	0.604276	0.263402	0.003
OTU00109	Firmicutes	Lachnospiraceae	Unclassified	Unclassified	0.320215	0.020659	0
OTU00110	Firmicutes	Lachnospiraceae	Unclassified	Unclassified	0.32538	0.0413181	0
OTU00089	Firmicutes	Lachnospiraceae	Unclassified	Unclassified	0.408016	0.123954	0
OTU00132	Firmicutes	Lachnospiraceae	Unclassified	Unclassified	0.263403	0	0
OTU00122	Firmicutes	Lachnospiraceae	Unclassified	Unclassified	0.253073	0.00516471	0
OTU00141	Firmicutes	Lachnospiraceae	Unclassified	Unclassified	0.20659	0	0
OTU00125	Firmicutes	Lachnospiraceae	Unclassified	Unclassified	0.232414	0.0361531	0
OTU00102	Firmicutes	Lachnospiraceae	Unclassified	Unclassified	0.273732	0.0878009	0.027
OTU00079	Firmicutes	Lachnospiraceae	Unclassified	Unclassified	0.237579	0.067142	0
OTU00149	Firmicutes	Lachnospiraceae	Unclassified	Unclassified	0.165272	0.00516471	0.003
OTU00107	Firmicutes	Staphylococcaceae	Staphylococcus	Staphylococcus saprophyticus (T) ATCC 15305	0.154943	0	0
OTU00114	Firmicutes	Unclassified	Unclassified	Unclassified	0.227249	0.0723067	0
OTU00152	Firmicutes	Lachnospiraceae	Unclassified	Unclassified	0.160107	0.00516471	0
OTU00123	Firmicutes	Lachnospiraceae	Unclassified	Unclassified	0.191096	0.041318	0
OTU00154	Firmicutes	Lachnospiraceae	Unclassified	Unclassified	0.149778	0.00516471	0.002
OTU00145	Firmicutes	Lachnospiraceae	Unclassified	Unclassified	0.165272	0.0258239	0
OTU00137	Firmicutes	Lachnospiraceae	Unclassified	Unclassified	0.129119	0	0.001
OTU00130	Firmicutes	Lachnospiraceae	Unclassified	Unclassified	0.196261	0.0671419	0.033
OTU00171	Firmicutes	Lachnospiraceae	Unclassified	Unclassified	0.118789	0	0
OTU00215	Firmicutes	Lachnospiraceae	Unclassified	Unclassified	0.118789	0	0
OTU00157	Firmicutes	Unclassified	Unclassified	Unclassified	0.139448	0.020659	0.017
OTU00194	Firmicutes	Lachnospiraceae	Unclassified	Unclassified	0.123954	0.0103294	0
OTU00180	Firmicutes	Lachnospiraceae	Unclassified	Unclassified	0.129119	0.0258239	0.001
OTU00221	Firmicutes	Lachnospiraceae	Unclassified	Unclassified	0.103295	0	0
OTU00238	Firmicutes	Lachnospiraceae	Unclassified	Unclassified	0.103295	0	0
OTU00150	Firmicutes	Lachnospiraceae	Unclassified	Unclassified	0.123954	0.0258239	0
OTU00179	Firmicutes	Lachnospiraceae	Unclassified	Unclassified	0.113625	0.0154941	0
OTU00218	Firmicutes	Unclassified	Unclassified	Unclassified	0.113625	0.0154943	0.002
OTU00219	Firmicutes	Ruminococcaceae	Clostridium IV	Eubacterium siraeum (T)	0.0981303	0	0.012
OTU00220	Firmicutes	Lachnospiraceae	Unclassified	Unclassified	0.0981303	0	0
OTU00148	Firmicutes	Lachnospiraceae	Unclassified	Unclassified	0.134284	0.0361533	0.033
OTU00227	Firmicutes	Lachnospiraceae	Clostridium XlVa	Unclassified	0.0929656	0	0
OTU00134	Firmicutes	Lachnospiraceae	Unclassified	Unclassified	0.160107	0.0723067	0.024
OTU00170	Actinobacteria	Coriobacteriaceae	Unclassified	Unclassified	0.0878009	0	0
OTU00211	Firmicutes	Lachnospiraceae	Unclassified	Unclassified	0.0929656	0.00516471	0
OTU00196	Firmicutes	Lachnospiraceae	Unclassified	Unclassified	0.103295	0.0258237	0
OTU00250	Firmicutes	Lachnospiraceae	Unclassified	Unclassified	0.0774716	0	0
OTU00151	Firmicutes	Lachnospiraceae	Unclassified	Unclassified	0.11879	0.0464829	0.003
OTU00206	Firmicutes	Lachnospiraceae	Unclassified	Unclassified	0.0929654	0.0206589	0
OTU00222	Firmicutes	Lachnospiraceae	Unclassified	Unclassified	0.0929656	0.0206589	0.029
OTU00323	Firmicutes	Lachnospiraceae	Unclassified	Unclassified	0.0723066	0	0
OTU00147	Firmicutes	Unclassified	Unclassified	Unclassified	0.0723064	0.00516471	0.048
OTU00240	Actinobacteria	Coriobacteriaceae	Unclassified	Unclassified	0.0671417	0	0
OTU00251	Unclassified	Unclassified	Unclassified	Unclassified	0.0723066	0.00516471	0.002
OTU00118	Firmicutes	Lachnospiraceae	Unclassified	Unclassified	0.149778	0.087801	0.033
OTU00172	Firmicutes	Lachnospiraceae	Unclassified	Unclassified	0.0878009	0.0258239	0.006
OTU00182	Firmicutes	Lachnospiraceae	Unclassified	Unclassified	0.0981306	0.0361533	0
OTU00183	Firmicutes	Lachnospiraceae	Unclassified	Unclassified	0.103295	0.041318	0.014
OTU00301	Firmicutes	Lachnospiraceae	Unclassified	Unclassified	0.061977	0	0.001
OTU00303	Firmicutes	Lachnospiraceae	Unclassified	Unclassified	0.0671419	0.00516471	0
OTU00269	Firmicutes	Lachnospiraceae	Unclassified	Unclassified	0.0568123	0	0
OTU00223	Firmicutes	Ruminococcaceae	Unclassified	Unclassified	0.0723066	0.020659	0.046
OTU00300	Firmicutes	Lachnospiraceae	Unclassified	Unclassified	0.0516474	0	0.001
OTU00316	Firmicutes	Staphylococcaceae	Staphylococcus	Unclassified	0.0464829	0	0
OTU00346	Firmicutes	Lachnospiraceae	Unclassified	Unclassified	0.0464829	0	0
OTU00260	Firmicutes	Unclassified	Unclassified	Unclassified	0.0464827	0.00516471	0.01
OTU00278	Firmicutes	Lachnospiraceae	Clostridium XlVa	Unclassified	0.0413181	0	0.002
OTU00282	Firmicutes	Unclassified	Unclassified	Unclassified	0.046483	0.00516471	0.004
OTU00326	Actinobacteria	Corynebacteriaceae	Corynebacterium	Unclassified	0.041318	0	0.012
OTU00335	Firmicutes	Lachnospiraceae	Unclassified	Unclassified	0.0413181	0	0.002
OTU00399	Firmicutes	Unclassified	Unclassified	Unclassified	0.041318	0	0
OTU00337	Firmicutes	Unclassified	Unclassified	Unclassified	0.0361533	0	0
OTU00288	Firmicutes	Unclassified	Unclassified	Unclassified	0.041318	0.0103296	0.006
OTU00343	Firmicutes	Lachnospiraceae	Unclassified	Unclassified	0.0309884	0	0
OTU00355	Firmicutes	Ruminococcaceae	Clostridium IV	Unclassified	0.0258236	0	0
OTU00401	Firmicutes	Lachnospiraceae	Unclassified	Unclassified	0.0258237	0	0.001
OTU00430	Firmicutes	Lactobacillaceae	Lactobacillus	Unclassified	0.0258236	0	0
OTU00451	Firmicutes	Lachnospiraceae	Unclassified	Unclassified	0.0258237	0	0.001
OTU00341	Firmicutes	Lachnospiraceae	Unclassified	Unclassified	0.0206589	0	0
OTU00350	Firmicutes	Lachnospiraceae	Clostridium XlVa	Unclassified	0.0309884	0.0103294	0.04
OTU00352	Firmicutes	Ruminococcaceae	Unclassified	Unclassified	0.020659	0	0.023
OTU00353	Bacteroidetes	Unclassified	Unclassified	Unclassified	0.0309884	0.0103294	0.04
OTU00361	Firmicutes	Lachnospiraceae	Unclassified	Unclassified	0.020659	0	0.023
OTU00381	Firmicutes	Lachnospiraceae	Unclassified	Unclassified	0.0206589	0	0
OTU00405	Firmicutes	Lachnospiraceae	Unclassified	Unclassified	0.0206589	0	0
OTU00452	Firmicutes	Lachnospiraceae	Unclassified	Unclassified	0.0206589	0	0
OTU00490	Firmicutes	Carnobacteriaceae	Atopostipes	Atopostipes suicloacalis (T) PPC79	0.020659	0	0.023
OTU00508	Firmicutes	Lachnospiraceae	Unclassified	Unclassified	0.020659	0	0.023
OTU00519	Firmicutes	Unclassified	Unclassified	Unclassified	0.020659	0	0.023
OTU00532	Firmicutes	Lachnospiraceae	Clostridium XlVa	Unclassified	0.020659	0	0.023
OTU00607	Firmicutes	Lachnospiraceae	Unclassified	Unclassified	0.0206589	0	0
OTU00439	Firmicutes	Eubacteriaceae	Anaerofustis	Anaerofustis stercorihominis (T) type strain: wal 14563	0.0154941	0	0.009
OTU00488	Firmicutes	Lachnospiraceae	Unclassified	Unclassified	0.0154941	0	0.009
OTU00498	Firmicutes	Lachnospiraceae	Unclassified	Unclassified	0.0154941	0	0.009
OTU00502	Firmicutes	Lachnospiraceae	Unclassified	Unclassified	0.0154941	0	0.009
OTU00520	Firmicutes	Unclassified	Unclassified	Unclassified	0.0154941	0	0.009
OTU00547	Firmicutes	Unclassified	Unclassified	Unclassified	0.0154941	0	0.009
OTU00572	Actinobacteria	Coriobacteriaceae	Unclassified	Unclassified	0.0154941	0	0.009
OTU00577	Firmicutes	Lachnospiraceae	Clostridium XlVa	Unclassified	0.0154941	0	0.009
OTU00595	Unclassified	Unclassified	Unclassified	Unclassified	0.0154941	0	0.009
OTU00609	Firmicutes	Lachnospiraceae	Unclassified	Unclassified	0.0154941	0	0.009
OTU00614	Firmicutes	Lachnospiraceae	Unclassified	Unclassified	0.0154941	0	0.009
OTU00626	Firmicutes	Lachnospiraceae	Unclassified	Unclassified	0.0154941	0	0.009
OTU00632	Firmicutes	Lachnospiraceae	Unclassified	Unclassified	0.0154941	0	0.009
OTU00659	Firmicutes	Lachnospiraceae	Unclassified	Unclassified	0.0154941	0	0.009
OTU00680	Firmicutes	Lachnospiraceae	Clostridium XlVa	Unclassified	0.0154941	0	0.009
OTU00732	Firmicutes	Unclassified	Unclassified	Unclassified	0.0154941	0	0.009
OTU00784	Firmicutes	Unclassified	Unclassified	Unclassified	0.0154941	0	0.009
Increased OTUs are shown in red while decreased OTUs are shown in green
*P values were calculated using Tukey's HSD test. P values <0.05 were considered statistically significant
