# Supplementary material for: Ganoderma lucidum reduces obesity in mice by modulating the composition of the gut microbiota
Source: Nat Commun. 2015 Jun 23;6:7489. doi: 10.1038/ncomms8489 (PMC4557287; doi:10.1038/ncomms8489)
Supplement: Supplementary Data 4 — Phylogeny and relative abundance of OTUs altered following fecal transplant. [file ncomms8489-s5.xlsx]

## Sheet: For Heap map
Supplementary Data 4. Phylogeny and relative abundance of OTUs altered following fecal transplant
OTU ID	Taxonomy				Relative abundance (%)				P value*
	Phylum	Family	Genus	Species	Chow -> HFD	8% WEGL (Chow) -> HFD	HFD -> HFD	8% WEGL (HFD) -> HFD	Chow -> HFD vs. HFD -> HFD	8% WEGL (Chow) -> HFD vs. HFD -> HFD	8% WEGL (HFD) -> HFD vs. HFD -> HFD
OTU00001	Bacteroidetes	Porphyromonadaceae	Parabacteroides	Parabacteroides goldsteinii (T)	8.81604	17.8926	3.19707	28.7855	0.004	0	0.002
OTU00006	Bacteroidetes	Porphyromonadaceae	Barnesiella	Unclassified	6.1184	0.274984	0.155315	0.366646	0.031	1	1
OTU00028	Firmicutes	Lachnospiraceae	Clostridium XlVa	Unclassified	2.51305	0	0	0	0.042	1	1
OTU00019	Bacteroidetes	Porphyromonadaceae	Unclassified	Unclassified	2.2126	0.050923	0.017823	0.129853	0.026	1	0.998
OTU00025	Verrucomicrobia	Verrucomicrobiaceae	Akkermansia	Akkermansia muciniphila (T) Muc	0.124761	1.72883	0.0305536	0.142584	0.996	0.006	0.994
OTU00041	Firmicutes	Unclassified	Unclassified	Unclassified	0.679822	0.0025462	0	0	0.04	1	1
OTU00092	Firmicutes	Ruminococcaceae	Flavonifractor	Flavonifractor plautii (T) CCUG 28093 ATCC 29863	0.562699	0	0	0	0.029	1	1
OTU00049	Bacteroidetes	Porphyromonadaceae	Unclassified	Unclassified	0.534691	0.035646	0.0076384	0.0407386	0.019	0.998	0.997
OTU00073	Firmicutes	Lachnospiraceae	Unclassified	Unclassified	0.516868	0	0.0025462	0.0509228	0.006	1	0.982
OTU00026	Firmicutes	Ruminococcaceae	Unclassified	Unclassified	0.140038	0.422661	0.366645	0.863145	0.534	0.986	0.038
OTU00069	Bacteroidetes	Porphyromonadaceae	Barnesiella	Unclassified	0.320815	0.0432846	0.0050922	0.0381922	0.046	0.984	0.99
OTU00047	Firmicutes	Lachnospiraceae	Unclassified	Unclassified	0.0840228	0.328453	0.0891152	0.407384	1	0.027	0.003
OTU00191	Firmicutes	Ruminococcaceae	Unclassified	Unclassified	0.229153	0	0.0025462	0	0	1	1
OTU00098	Bacteroidetes	Porphyromonadaceae	Barnesiella	Barnesiella intestinihominis (T) YIT 11860	0.201146	0.0025462	0.0025462	0.0305536	0.022	1	0.966
OTU00068	Firmicutes	Ruminococcaceae	Unclassified	Unclassified	0.226607	0.0712918	0.0432842	0.119669	0.017	0.953	0.507
OTU00158	Firmicutes	Lachnospiraceae	Unclassified	Unclassified	0.160407	0	0.0025462	0	0.03	1	1
OTU00143	Firmicutes	Unclassified	Unclassified	Unclassified	0.157861	0.0025462	0.0025462	0	0.029	1	1
OTU00251	Firmicutes	Unclassified	Unclassified	Unclassified	0.129853	0.035646	0	0	0.009	0.742	1
OTU00195	Unclassified	Unclassified	Unclassified	Unclassified	0.124761	0	0	0	0.028	1	1
OTU00137	Firmicutes	Ruminococcaceae	Unclassified	Unclassified	0.0152768	0.0789306	0.0432844	0.1655	0.906	0.827	0.044
OTU00188	Firmicutes	Unclassified	Unclassified	Unclassified	0.106938	0.020369	0	0.0076384	0.014	0.907	0.994
OTU00067	Firmicutes	Lachnospiraceae	Clostridium XlVa	Unclassified	0.0356462	0.0814766	0.0534692	0.155315	0.938	0.804	0.022
OTU00185	Firmicutes	Ruminococcaceae	Unclassified	Unclassified	0.0942076	0	0	0	0	1	1
OTU00183	Unclassified	Unclassified	Unclassified	Unclassified	0.0916612	0.0050924	0.0025462	0.0050922	0	0.994	0.994
OTU00181	Firmicutes	Staphylococcaceae	Staphylococcus	Staphylococcus saprophyticus (T) ATCC 15305	0.114577	0.0050922	0.0280076	0.0050924	0	0.259	0.259
OTU00229	Firmicutes	Lachnospiraceae	Unclassified	Unclassified	0.0916612	0	0.0101846	0.0101846	0.043	0.983	1
OTU00273	Firmicutes	Unclassified	Unclassified	Unclassified	0.0814766	0	0	0	0.023	1	1
OTU00176	Firmicutes	Lachnospiraceae	Unclassified	Unclassified	0.0356458	0.0076384	0.0050922	0.0840228	0.305	0.999	0.001
OTU00182	Firmicutes	Lachnospiraceae	Unclassified	Unclassified	0.0840228	0.0305536	0.0050922	0	0.01	0.643	0.995
OTU00150	Firmicutes	Lachnospiraceae	Unclassified	Unclassified	0.0076384	0.0381924	0	0.0763844	0.985	0.331	0.014
OTU00209	Firmicutes	Ruminococcaceae	Unclassified	Unclassified	0.068746	0	0	0	0.041	1	1
OTU00286	Firmicutes	Lachnospiraceae	Unclassified	Unclassified	0.068746	0	0	0	0.033	1	1
OTU00243	Firmicutes	Lachnospiraceae	Unclassified	Unclassified	0.0661998	0	0.0025462	0	0.031	0.999	0.999
OTU00287	Firmicutes	Lachnospiraceae	Unclassified	Unclassified	0.0611074	0	0	0	0.036	1	1
OTU00237	Firmicutes	Unclassified	Unclassified	Unclassified	0.0611074	0.0025462	0.0025462	0	0.049	1	0.999
OTU00210	Firmicutes	Ruminococcaceae	Unclassified	Unclassified	0.0305538	0.0560154	0.0025462	0.0025462	0.35	0.022	1
OTU00190	Firmicutes	Unclassified	Unclassified	Unclassified	0.0229154	0.0152768	0.0050922	0.0560152	0.398	0.793	0.001
OTU00234	Bacteroidetes	Unclassified	Unclassified	Unclassified	0.050923	0.0025462	0	0.0050924	0.018	0.998	0.986
OTU00187	Firmicutes	Unclassified	Unclassified	Unclassified	0.0025462	0.017823	0.0025462	0.0509228	1	0.479	0.001
OTU00246	Firmicutes	Lachnospiraceae	Unclassified	Unclassified	0.0458308	0	0	0	0.013	1	1
OTU00349	Firmicutes	Unclassified	Unclassified	Unclassified	0.0432844	0	0	0	0.034	1	1
OTU00353	Firmicutes	Lachnospiraceae	Clostridium XlVa	Unclassified	0.0432844	0	0	0	0.022	1	1
OTU00362	Firmicutes	Lachnospiraceae	Unclassified	Unclassified	0.0381922	0	0	0	0.019	1	1
OTU00224	Firmicutes	Lachnospiraceae	Unclassified	Unclassified	0.0509228	0.0076386	0.015277	0.017823	0.033	0.911	0.996
OTU00270	Firmicutes	Ruminococcaceae	Unclassified	Unclassified	0.0050924	0.0101848	0.0050924	0.0407384	1	0.932	0.004
OTU00328	Firmicutes	Ruminococcaceae	Unclassified	Unclassified	0.035646	0	0	0	0.038	1	1
OTU00326	Firmicutes	Lachnospiraceae	Clostridium XlVa	Unclassified	0.0025462	0.0050922	0.0025462	0.0356462	1	0.993	0.013
OTU00428	Firmicutes	Unclassified	Unclassified	Unclassified	0.0330998	0.0025462	0	0.0076384	0.043	0.996	0.903
OTU00288	Unclassified	Unclassified	Unclassified	Unclassified	0	0.0101846	0.0076384	0.038192	0.636	0.978	0.001
OTU00359	Firmicutes	Ruminococcaceae	Unclassified	Unclassified	0.0305538	0	0	0	0.036	1	1
OTU00381	Firmicutes	Lachnospiraceae	Unclassified	Unclassified	0.0305536	0	0	0	0.045	1	1
OTU00426	Bacteroidetes	Porphyromonadaceae	Unclassified	Unclassified	0.0305538	0	0	0	0.015	1	1
OTU00477	Firmicutes	Ruminococcaceae	Unclassified	Unclassified	0.0305536	0	0	0	0.045	1	1
OTU00356	Firmicutes	Ruminococcaceae	Unclassified	Unclassified	0.0025462	0.0076384	0	0.0280074	0.984	0.717	0.006
OTU00396	Firmicutes	Lachnospiraceae	Clostridium XlVa	Unclassified	0.0280076	0	0	0	0.025	1	1
OTU00445	Firmicutes	Lachnospiraceae	Unclassified	Unclassified	0.0280076	0.0025462	0	0	0.029	0.992	1
OTU00463	Firmicutes	Lachnospiraceae	Unclassified	Unclassified	0.0280076	0	0	0	0.017	1	1
OTU00508	Firmicutes	Unclassified	Unclassified	Unclassified	0.0280076	0	0	0	0.017	1	1
OTU00278	Firmicutes	Ruminococcaceae	Unclassified	Unclassified	0.0254612	0.0050924	0.0050922	0.0305536	0.088	1	0.026
OTU00372	Firmicutes	Lachnospiraceae	Unclassified	Unclassified	0.0050924	0.0178228	0	0.0254612	0.908	0.132	0.02
OTU00525	Firmicutes	Unclassified	Unclassified	Unclassified	0.0254614	0	0	0	0.005	1	1
OTU00493	Unclassified	Unclassified	Unclassified	Unclassified	0.020369	0	0	0	0.002	1	1
OTU00597	Bacteroidetes	Porphyromonadaceae	Barnesiella	Unclassified	0.020369	0	0	0	0.036	1	1
OTU00640	Firmicutes	Lachnospiraceae	Clostridium XlVa	Unclassified	0.020369	0	0	0	0.036	1	1
OTU00404	Firmicutes	Ruminococcaceae	Unclassified	Unclassified	0.017823	0	0	0.0025462	0.011	1	0.954
OTU00451	Firmicutes	Unclassified	Unclassified	Unclassified	0.017823	0	0	0	0.045	1	1
OTU00497	Firmicutes	Lachnospiraceae	Unclassified	Unclassified	0.0152768	0	0	0	0.045	1	1
OTU00613	Firmicutes	Ruminococcaceae	Unclassified	Unclassified	0.0152768	0	0	0.0025462	0.005	1	0.908
OTU00643	Firmicutes	Lachnospiraceae	Clostridium XlVa	Unclassified	0.0152768	0	0	0	0.045	1	1
OTU00650	Unclassified	Unclassified	Unclassified	Unclassified	0.0152768	0	0	0	0.045	1	1
OTU00580	Bacteroidetes	Unclassified	Unclassified	Unclassified	0.0152766	0	0	0.0025462	0.025	1	0.949
OTU00689	Firmicutes	Lachnospiraceae	Unclassified	Unclassified	0	0	0	0.0152766	1	1	0.015
OTU00694	Firmicutes	Lachnospiraceae	Unclassified	Unclassified	0.0152766	0	0	0	0.015	1	1
OTU00687	Firmicutes	Ruminococcaceae	Unclassified	Unclassified	0.0127306	0	0	0	0.028	1	1
OTU01375	Firmicutes	Ruminococcaceae	Unclassified	Unclassified	0.0127306	0	0	0	0.028	1	1
OTU00610	Firmicutes	Ruminococcaceae	Unclassified	Unclassified	0.0101848	0.0025462	0	0.0050924	0.036	0.873	0.454
OTU00637	Firmicutes	Lachnospiraceae	Unclassified	Unclassified	0	0	0.0025462	0.0127308	0.873	0.873	0.036
OTU00845	Firmicutes	Lachnospiraceae	Clostridium XlVb	Clostridium lactatifermentans (T) G17	0	0.0101848	0	0	1	0	1
OTU00930	Firmicutes	Ruminococcaceae	Unclassified	Unclassified	0	0	0	0.0101846	1	1	0.036
OTU01002	Firmicutes	Unclassified	Unclassified	Unclassified	0.0101846	0	0	0	0.036	1	1
OTU00779	Firmicutes	Lachnospiraceae	Clostridium XlVa	Unclassified	0.0076386	0	0	0	0.015	1	1
OTU00832	Firmicutes	Ruminococcaceae	Unclassified	Unclassified	0.0076386	0	0	0	0.015	1	1
OTU01019	Firmicutes	Lachnospiraceae	Roseburia	Unclassified	0	0.0076386	0	0	1	0.015	1
OTU01064	Firmicutes	Lachnospiraceae	Unclassified	Unclassified	0	0.0076386	0	0	1	0.015	1
OTU01336	Firmicutes	Unclassified	Unclassified	Unclassified	0	0	0	0.0076386	1	1	0.015
OTU01489	Firmicutes	Lachnospiraceae	Unclassified	Unclassified	0	0.0076386	0	0	1	0.015	1
OTU00014	Proteobacteria	Enterobacteriaceae	Escherichia	Escherichia fergusonii (T) ATCC 35469	0.106938	0.0025462	3.44066	0.0076384	0.037	0.03	0.031
OTU00012	Firmicutes	Lachnospiraceae	Unclassified	Unclassified	0.295353	0.458307	2.99936	0.873329	0.004	0.006	0.023
OTU00005	Firmicutes	Ruminococcaceae	Unclassified	Unclassified	2.09803	1.30363	3.46276	1.8205	0.194	0.02	0.093
OTU00016	Deferribacteres	Deferribacteraceae	Mucispirillum	Mucispirillum schaedleri (T) HRI I17	0.359007	0.52196	1.75939	0.623806	0.007	0.018	0.031
OTU00021	Firmicutes	Streptococcaceae	Lactococcus	Lactococcus lactis(T) NCDO 607T	0.320815	0.280077	1.23488	0.315722	0.003	0.002	0.003
OTU00020	Firmicutes	Ruminococcaceae	Unclassified	Unclassified	0.14513	0.62126	0.789306	0.274984	0.032	0.85	0.103
OTU00039	Firmicutes	Lachnospiraceae	Clostridium XlVa	Unclassified	0.0916614	0.1655	0.718014	0.330999	0.034	0.068	0.27
OTU00051	Firmicutes	Erysipelotrichaceae	Erysipelotrichaceae incertae sedis	Eubacterium dolichum (T)	0.104392	0.0432846	0.669637	0	0.055	0.03	0.02
OTU00197	Firmicutes	Lachnospiraceae	Roseburia	Roseburia intestinalis (T) L1-82	0	0.053469	0.389561	0.0331	0.015	0.038	0.027
OTU00061	Firmicutes	Ruminococcaceae	Unclassified	Unclassified	0.0483766	0.249523	0.369192	0.137492	0.031	0.659	0.152
OTU00070	Firmicutes	Lachnospiraceae	Clostridium XlVa	Clostridium scindens (T) ATCC 35704	0.0585614	0.0560152	0.31063	0.0234844	0.044	0.042	0.033
OTU00086	Firmicutes	Ruminococcaceae	Oscillibacter	Oscillibacter valericigenes (T) Sjm18-20 (= NBRC 101213)	0.068746	0.0712918	0.267346	0.0394844	0.046	0.049	0.049
OTU00053	Firmicutes	Lachnospiraceae	Clostridium XlVa	Unclassified	0.0712922	0.142584	0.259707	0.180776	0.021	0.211	0.527
OTU00088	Firmicutes	Lachnospiraceae	Clostridium XlVa	Unclassified	0.0305538	0.0254616	0.198599	0.119669	0.006	0.005	0.296
OTU00125	Firmicutes	Lachnospiraceae	Unclassified	Unclassified	0.015277	0.0101844	0.157861	0.0789306	0.028	0.022	0.332
OTU00136	Firmicutes	Lachnospiraceae	Clostridium XlVa	Unclassified	0.035646	0.017823	0.162954	0.0254616	0.001	0	0
OTU00233	Firmicutes	Erysipelotrichaceae	Coprobacillus	Coprobacillus cateniformis (T) JCM 10604	0	0	0.1324	0	0.032	0.032	0.032
OTU00113	Firmicutes	Ruminococcaceae	Unclassified	Unclassified	0.0305538	0.0992998	0.160407	0.0611074	0.041	0.519	0.147
OTU00232	Firmicutes	Lachnospiraceae	Unclassified	Unclassified	0	0.0127308	0.0916612	0.0050924	0	0	0
OTU00196	Firmicutes	Lachnospiraceae	Unclassified	Unclassified	0.0127308	0	0.104392	0	0	0	0
OTU00110	Firmicutes	Unclassified	Unclassified	Unclassified	0.0203692	0.0356458	0.106938	0.0560152	0.024	0.072	0.265
OTU00170	Firmicutes	Lachnospiraceae	Unclassified	Unclassified	0.0050922	0.0050924	0.0814766	0.0458306	0.043	0.043	0.534
OTU00380	Firmicutes	Lachnospiraceae	Unclassified	Unclassified	0	0	0.0661998	0	0.024	0.024	0.024
OTU00382	Firmicutes	Lachnospiraceae	Unclassified	Unclassified	0.0050924	0	0.0611074	0	0.031	0.018	0.018
OTU00281	Firmicutes	Lachnospiraceae	Clostridium XlVa	Unclassified	0.0025462	0.0076386	0.053469	0.0050924	0	0.001	0.001
OTU00479	Firmicutes	Lachnospiraceae	Roseburia	Unclassified	0	0	0.0432844	0	0.034	0.034	0.034
OTU00303	Firmicutes	Lachnospiraceae	Unclassified	Unclassified	0.0025462	0.0076386	0.0407382	0.0050924	0.033	0.072	0.049
OTU00439	Firmicutes	Lachnospiraceae	Unclassified	Unclassified	0	0	0.0305538	0.0050922	0.009	0.009	0.03
OTU00296	Firmicutes	Carnobacteriaceae	Atopostipes	Atopostipes suicloacalis (T) PPC79	0.0050924	0	0.0305536	0.0203692	0.116	0.047	0.772
OTU00409	Firmicutes	Lachnospiraceae	Unclassified	Unclassified	0	0.0050924	0.0280076	0	0.031	0.09	0.031
OTU00342	Firmicutes	Lachnospiraceae	Clostridium XlVa	Unclassified	0.0254614	0	0.0280074	0	0.993	0.045	0.045
OTU00567	Firmicutes	Lachnospiraceae	Unclassified	Unclassified	0	0	0.0254614	0	0.04	0.04	0.04
OTU00513	Firmicutes	Lachnospiraceae	Unclassified	Unclassified	0	0.0025462	0.0229152	0	0.004	0.01	0.004
OTU00594	Proteobacteria	Enterobacteriaceae	Escherichia/Shigella	Unclassified	0	0	0.0229152	0	0.027	0.027	0.027
OTU00649	Firmicutes	Lachnospiraceae	Unclassified	Unclassified	0	0	0.0229152	0	0.002	0.002	0.002
OTU00531	Firmicutes	Lachnospiraceae	Unclassified	Unclassified	0	0.0025462	0.0229152	0.0025462	0.006	0.014	0.014
OTU00674	Firmicutes	Lachnospiraceae	Clostridium XlVa	Unclassified	0	0	0.0178232	0	0.045	0.045	0.045
OTU01016	Proteobacteria	Enterobacteriaceae	Escherichia/Shigella	Unclassified	0	0	0.0178228	0	0.021	0.021	0.021
OTU00417	Firmicutes	Lachnospiraceae	Unclassified	Unclassified	0	0	0.0229152	0.0076384	0.001	0.001	0.032
OTU01099	Firmicutes	Lachnospiraceae	Clostridium XlVa	Unclassified	0	0	0.0127308	0	0.002	0.002	0.002
OTU01067	Firmicutes	Lachnospiraceae	Unclassified	Unclassified	0	0	0.0127306	0	0.028	0.028	0.028
OTU05472	Firmicutes	Ruminococcaceae	Unclassified	Unclassified	0	0	0.0101848	0	0	0	0
OTU05540	Firmicutes	Ruminococcaceae	Unclassified	Unclassified	0	0	0.0101848	0	0	0	0
OTU00761	Firmicutes	Lachnospiraceae	Unclassified	Unclassified	0	0	0.0127308	0.0025462	0.008	0.008	0.036
OTU01066	Firmicutes	Lachnospiraceae	Unclassified	Unclassified	0	0	0.0101846	0	0.036	0.036	0.036
OTU01415	Firmicutes	Lachnospiraceae	Unclassified	Unclassified	0	0	0.0076386	0	0.015	0.015	0.015
OTU01743	Firmicutes	Lachnospiraceae	Clostridium XlVa	Unclassified	0	0	0.0076386	0	0.015	0.015	0.015
OTU01770	Firmicutes	Unclassified	Unclassified	Unclassified	0	0	0.0076386	0	0.015	0.015	0.015
OTU02550	Firmicutes	Ruminococcaceae	Unclassified	Unclassified	0	0	0.0076386	0	0.015	0.015	0.015
OTU02603	Firmicutes	Clostridiaceae 1	Clostridium sensu stricto	Unclassified	0	0	0.0076386	0	0.015	0.015	0.015
OTU02618	Firmicutes	Ruminococcaceae	Unclassified	Unclassified	0	0	0.0076386	0	0.015	0.015	0.015
OTU02681	Firmicutes	Eubacteriaceae	Eubacterium	Eubacterium coprostanoligenes (T) HL	0	0	0.0076386	0	0.015	0.015	0.015
OTU05177	Firmicutes	Ruminococcaceae	Unclassified	Unclassified	0	0	0.0076386	0	0.015	0.015	0.015
OTU05795	Firmicutes	Ruminococcaceae	Unclassified	Unclassified	0	0	0.0076386	0	0.015	0.015	0.015
OTU06460	Bacteroidetes	Bacteroidaceae	Bacteroides	Bacteroides caccae (T) ATCC 43185T	0	0	0.0076386	0	0.015	0.015	0.015
OTU06674	Firmicutes	Ruminococcaceae	Unclassified	Unclassified	0	0	0.0076386	0	0.015	0.015	0.015
OTU07022	Firmicutes	Erysipelotrichaceae	Clostridium XVIII	Clostridium cocleatum (T) DSM 1551	0	0	0.0076386	0	0.015	0.015	0.015
OTU08402	Firmicutes	Ruminococcaceae	Unclassified	Unclassified	0	0	0.0076386	0	0.015	0.015	0.015
OTU09004	Bacteroidetes	Bacteroidaceae	Bacteroides	Unclassified	0	0	0.0076386	0	0.015	0.015	0.015
OTU09005	Bacteroidetes	Bacteroidaceae	Bacteroides	Unclassified	0	0	0.0076386	0	0.015	0.015	0.015
OTU09018	Firmicutes	Staphylococcaceae	Staphylococcus	Unclassified	0	0	0.0076386	0	0.015	0.015	0.015
OTU09970	Actinobacteria	Coriobacteriaceae	Unclassified	Unclassified	0	0	0.0076386	0	0.015	0.015	0.015
OTU11290	Proteobacteria	Enterobacteriaceae	Escherichia/Shigella	Unclassified	0	0	0.0076386	0	0.015	0.015	0.015
OTU12531	Firmicutes	Unclassified	Unclassified	Unclassified	0	0	0.0076386	0	0.015	0.015	0.015
OTU18546	Firmicutes	Lachnospiraceae	Unclassified	Unclassified	0	0	0.0076386	0	0.015	0.015	0.015
OTU18706	Firmicutes	Lachnospiraceae	Unclassified	Unclassified	0	0	0.0076386	0	0.015	0.015	0.015
OTU21007	Firmicutes	Lachnospiraceae	Roseburia	Unclassified	0	0	0.0076386	0	0.015	0.015	0.015
OTU23694	Firmicutes	Lachnospiraceae	Clostridium XlVa	Unclassified	0	0	0.0076386	0	0.015	0.015	0.015
OTU23700	Firmicutes	Lachnospiraceae	Clostridium XlVa	Unclassified	0	0	0.0076386	0	0.015	0.015	0.015
Increased OTUs by any of chow -> HFD, 8% WEGL (chow) -> HFD, or 8% WEGL (HFD) -> HFD are shown in red while decreased OTUs are shown in green
*P values were calculated using Tukey's HSD test. Significant P values (<0.05) are shown in grey
